# Supplementary material for: Assessing Regional Weather’s Impact on Spinal Cord Injury Survivors, Caregivers, and General Public in Miami, Florida
Source: Int J Environ Res Public Health. 2024 Mar 22;21(4):382. doi: 10.3390/ijerph21040382 (PMC11050493; doi:10.3390/ijerph21040382)
Supplement: Supplementary file 1 [file ijerph-21-00382-s001.zip]

Archive with 1 entries (1 files):
- ijerph-2898408-supplementary.pdf
